# Supplementary material for: Chiral Recognition of Amino Acid Esters in Organic Solvents Using a Glucose-Based Receptor
Source: Molecules. 2022 Mar 28;27(7):2177. doi: 10.3390/molecules27072177 (PMC9000842; doi:10.3390/molecules27072177)
Supplement: Supplementary file 1 [file molecules-27-02177-s001.zip]

Archive with 1 entries (1 files):
- molecules-1652425-supplementary.pdf
